# Supplementary material for: Health policy and systems research publications in Latin America warrant the launching of a new specialised regional journal
Source: Health Res Policy Syst. 2020 Jun 5;18:59. doi: 10.1186/s12961-020-00565-1 (PMC7275341; doi:10.1186/s12961-020-00565-1)
Supplement: Supplementary file 1 — Additional file 1. Appendix 1. Academic institutions of respondents. Appendix 2. Respondents’ countries of residence. [file 12961_2020_565_MOESM1_ESM.zip]

Archive with 2 entries (2 files):
- Additional file 1.docx
- Additional file 2.docx
